# Supplementary material for: Cranial Base Synchondrosis Lacks PTHrP-Expressing Column-Forming Chondrocytes
Source: Int J Mol Sci. 2022 Jul 17;23(14):7873. doi: 10.3390/ijms23147873 (PMC9315528; doi:10.3390/ijms23147873)
Supplement: Supplementary file 1 [file ijms-23-07873-s001.zip]

Archive with 1 entries (1 files):
- ijms-1799395-supplementary.pdf
